# Supplementary material for: Transcriptome Sequencing Reveals Tgf-β-Mediated Noncoding RNA Regulatory Mechanisms Involved in DNA Damage in the 661W Photoreceptor Cell Line
Source: Genes (Basel). 2022 Nov 17;13(11):2140. doi: 10.3390/genes13112140 (PMC9691224; doi:10.3390/genes13112140)
Supplement: Supplementary file 1 [file genes-13-02140-s001.zip]

Archive with 2 entries (2 files):
- genes-1907944-supplementary.pdf
- Supplementary Table S3.xlsx
